# Supplementary material for: 3D-Printed Melatonin Tablets with Braille Motifs for the Visually Impaired
Source: Pharmaceuticals (Basel). 2024 Aug 1;17(8):1017. doi: 10.3390/ph17081017 (PMC11357011; doi:10.3390/ph17081017)
Supplement: Supplementary file 1 [file pharmaceuticals-17-01017-s001.zip]

Archive with 1 entries (1 files):
- pharmaceuticals-3074785-supplementary.pdf
